# Supplementary material for: Kondo quasiparticle dynamics observed by resonant inelastic x-ray scattering
Source: Nat Commun. 2022 Oct 17;13:6129. doi: 10.1038/s41467-022-33468-6 (PMC9576770; doi:10.1038/s41467-022-33468-6)
Supplement: Supplementary file 3 — Author Meta Data [file 41467_2022_33468_MOESM3_ESM.txt]

TITLE

Kondo quasiparticle dynamics observed by resonant inelastic x-ray scattering

AUTHOR/ORCID/PRIMARY AFFILIATION

Marein Christopher Rahn, 0000-0001-7403-8288
TU Dresden, Dresden, Germany

Kurt Kummer, 0000-0003-3044-7957
European Synchrotron Radiation Facility, Grenoble, France

Atsuhi Hariki, null
Osaka Prefecture University, Osaka, Japan

Kyo-Hoon Ahn, 0000-0001-8188-8926
Institute of Physics of the CAS, Prague, Czech Republic

Jan Kune&#x0161;, 0000-0001-9682-7640
Vienna University of Technology, Institute of Solid State Physics, Wien, Austria

Andrea Amorese, null
Max Planck Institute for Chemical Physics of Solids, Germany

Jonathan J.D. Denlinger, 0000-0001-7645-1631
Lawrence Berkeley National Lab, Advanced Light Source, Berkeley, CA, United States

Donghui Lu, 0000-0002-9708-0443
SLAC National Accelerator Laboratory, Stanford Synchrotron Radiation Lightsource, Menlo Park, CA, United States

Makoto Hashimoto, 0000-0003-1689-8997
SLAC National Accelerator Laboratory, SSRL, Menlo Park, CA, United States

Emile D. L. Rienks, 0000-0002-9192-0552
Helmholtz-Zentrum Berlin, Elektronenspeicherring BESSY II, Berlin, Germany

Manuel Valvidares, 0000-0003-4895-8114
ALBA Synchrotron, Spain

Franz Xaver Haslbeck, null
Technische Universitat Munchen, Munich, Germany

Darrin D. Byler, null
Los Alamos National Laboratory, Los Alamos, United States

Kenneth J McClellan, null
Los Alamos National Laboratory, United States

Eric Dietzgen Bauer, 0000-0003-0017-1937
Los Alamos National Lab, United States

Jian-Xin Zhu, 0000-0001-7991-3918
Los Alamos National Laboratory, Theoretical Division, Los Alamos, New Mexico, United States

Corwin H. Booth, 0000-0001-6827-0080
Lawrence Berkeley National Laboratory, Berkeley, CA, United States

Andrew D Christianson, 0000-0003-3369-5884
Oak Ridge National Laboratory, Materials Science and Technology Division, Oak Ridge, Tennessee, United States

Jon M Lawrence, null
University of California, Irvine, United States

Filip Ronning, null
LANL, MPA-CMMS, Los Alamos, NM, United States

Marc Janoschek, 0000-0002-2943-0173
Paul Scherrer Institute, Laboratory for Neutron and Muon Instrumentation, Villigen PSI, Aargau, Switzerland

FUNDING DETAILS
Marc Janoschek, U.S. Department of Energy (DOE), Funder id 100000015, DE-AC02-05CH11231
Marc Janoschek, EC | EU Framework Programme for Research and Innovation H2020 | H2020 Priority Excellent Science | H2020 European Research Council (H2020 Excellent Science - European Research Council), Funder id 100010663, 646807-EXMAG
Marc Janoschek, MEXT | Japan Society for the Promotion of Science (JSPS), Funder id 501100001691, 21K13884
Marc Janoschek, Deutsche Forschungsgemeinschaft (German Research Foundation), Funder id 501100001659, SE1441/5-2
Marc Janoschek, EC | EC Seventh Framework Programm | FP7 Ideas: European Research Council (FP7-IDEAS-ERC - Specific Programme: "Ideas" Implementing the Seventh Framework Programme of the European Community for Research, Technological Development and Demonstration Activities (2007 to 2013)), Funder id 100011199, 291763
Marc Janoschek, Deutsche Forschungsgemeinschaft (German Research Foundation), Funder id 501100001659, CRC 1143


AUTHOR CONTRIBUTIONS
